# Supplementary material for: Nasal Colonizers from Sows in the Federal District of Brazil Showed a Diverse Phenotypic Resistance Profile
Source: Microorganisms. 2025 Jun 11;13(6):1354. doi: 10.3390/microorganisms13061354 (PMC12196429; doi:10.3390/microorganisms13061354)
Supplement: Supplementary file 1 [file microorganisms-13-01354-s001.zip]

Archive with 1 entries (1 files):
- microorganisms-3630432-supplementary.xlsx
