# Supplementary material for: Nasal Colonizers from Sows in the Federal District of Brazil Showed a Diverse Phenotypic Resistance Profile
Source: Microorganisms. 2025 Jun 11;13(6):1354. doi: 10.3390/microorganisms13061354 (PMC12196429; doi:10.3390/microorganisms13061354)
Supplement: Supplementary file 1 [file microorganisms-13-01354-s001.zip › microorganisms-3630432-supplementary.xlsx]

## Sheet: S1
Table S1. Resistances found in each isolate are indicated with a 1 below the antimicrobial agent tested (atm). 0 indicates susceptibility.
Bacterial species	Farm	#antibiot used in farm	#isolates	AMC	AMI	AMO	AMP	BC	CFE	CFL	CLI	CFT	DOX	ENO	ERI	FLF	GEN	MBF	NEO	NOR	PEN	SUL	SUT	TET	TLS	TUL
Actinobacillus suis	A	5	1	1	1	1	0	1		1		1	0	1		1	1	1	1		1	0	1	1	1	1
Actinobacillus suis	B	3	1	1	1	1	1	1		1		1	1	1		1	1	1	1		1	1	1	1	1	1
Actinobacillus suis	B	3	1	1	1	1	0	1		0		0	0	1		1	0	0	1		1	0	1	1	1	1
Actinobacillus suis	C	2	1	1	1	1	0	1		1		0	0	1	0	1	1	1	1		1	0	0	0	0	0
Actinobacillus suis	E	1	1	1	1	1	0	1		1		0	0	1	0	1	1	1	1		1	0	1	1	1	1
Actinobacillus suis	G	1	1	1	1	1	1	1		0		1	1	1	1	1	0	0	1		1	1	1	1	1	1
Actinobacillus suis	H	2	1	1	1	1	1	1		0		1	1	1	1	1	0	0	1		1	1	1	1	1	1
Bordetella bronchiseptica	D	2	1	1	0	1	0	1		1		0	0	1	1	0	0	1	0		1	1	1	1	0	0
Bordetella bronchiseptica	E	1	1	0	0	1	0	1		1		0	1	1	1	0	0	1	0		1	1	1	1	1	0
Bordetella bronchiseptica	E	1	1	1	0	1	0	1		1		0	0	1	1	0	0	1	0		1	1	1	1	0	0
Bordetella bronchiseptica	F	1	1	0	0	1	1	1		0		0	0	0	0	1	0	0	0		1	1	1	0	0	1
Bordetella bronchiseptica	G	1	1	0	0	1	0	1		1		0	0	0	1	1	0	1	0		1	1	1	1	1	1
Citrobacter freundii	E	1	1	0	0	1	1	0			1	0	1	0	1	1	0	1	0		1	0	1		1	1
Citrobacter freundii	G	1	1	0	0	1	1	0			1	0	1	0	1	0	0	0	0		1	0	1		1	0
Citrobacter freundii	I	2	1	0	0	1	1	0			1	1	1	1	1	1	0	0	0		1	1	0	1	1	0
Corynebacterium suis	A	5	1	0	1	1	1	1			0	1	1	1	0	0	0	1	1	1	1	1	0	1	1	0
Corynebacterium suis	H	2	1	0	1	1	1	1			0	1	1	1	0	0	0	1	1	1	1	1	0	1	1	0
Escherichia coli	C	2	1	0	0	0	1	1	1	0	1	0	1		1	1	0	0	0		1	0	0	1	1	0
Escherichia coli	E	1	1	0	0	0	1	1	1	0	1	0	1		1	1	1	1	0		1	0	0	0	1	0
Escherichia coli	F	1	1	0	1	0	1	1	1	0	0	0	1		1	1	1	1	0		1	0	0	1	1	1
Klebsiella oxytoca	J	3	1	0	0	1	1	1	1	0	0	1	1	1	1	0	0	0	0		1	1	0	1	0	0
Klebsiella oxytoca	J	3	1	1	0	1	1	1	1	1	1	1	1	1	1	1	1	0	1		1	1	1	1	1	0
Klebsiella pneumoniae	B	3	1	1	0	1	1	1	1	0	1	0	1	1	1	1	0	0	0		1	1	0	1	1	0
Klebsiella pneumoniae	B	3	1	1	0	1	1	1	1	1	1	1	1	1	1	1	0	1	0		1	1	1	1	1	0
Klebsiella pneumoniae	D	2	1	1	0	1	1	1	1	1	1	0	1	1	1	1	0	0	0		1	1	0	1	1	0
Klebsiella pneumoniae	E	1	1	0	0	1	1	1	0	0	1	0	1	1	1	1	0	0	0		1	1	0	1	1	0
Klebsiella pneumoniae	E	1	1	1	0	1	1	1	1	0	1	1	1	1	1	1	0	1	0		1	1	1	1	1	0
Klebsiella pneumoniae	E	1	1	1	1	1	1	1	1	1	1	1	1	1	1	1	0	1	1		1	1	1	1	1	0
Klebsiella pneumoniae	F	1	1	0	1	1	0	1	1	1	1	0	1	1	1	1	0	0	1		1	1	0	1	1	0
Klebsiella pneumoniae	G	1	1	0	0	0	0	1	1	1	1	0	0	0	0	1	0	0	0		1	0	0	1	1	0
Klebsiella pneumoniae	G	1	1	0	0	1	1	1	1	1	1	0	0	0	1	1	0	0	0		1	0	1	1	1	0
Klebsiella pneumoniae	G	1	1	0	0	1	1	1	1	1	1	0	1	0	1	1	0	0	1		1	1	1	1	1	1
Klebsiella pneumoniae	G	1	1	0	1	1	1	1	1	1	1	0	1	0	1	1	0	0	1		1	1	1	1	1	1
Klebsiella pneumoniae	H	2	1	0	0	1	0	1	0	0	1	0	0	0	1	0	0	0	0		1	0	0	1	1	0
Klebsiella pneumoniae	H	2	1	1	0	1	1	1	0	0	1	0	1	1	1	1	0	0	0		1	1	1	1	1	0
Klebsiella pneumoniae	I	2	1	0	0	1	1	1	0	0	1	0	1	1	0	1	0	0	0		1	1	0	1	1	0
Klebsiella pneumoniae	I	2	1	1	0	1	1	1	1	0	1	1	1	1	1	1	0	0	0		1	1	0	1	1	0
Klebsiella pneumoniae	I	2	1	1	0	1	1	1	1	0	1	1	1	1	1	1	0	1	0		1	1	1	1	1	0
Micrococcus luteus	C	2	1	0	0	1	1	1	0	0	0	0	0	1	0	1	0	0	0			1	0	0	1	1
Micrococcus luteus	D	2	1	0	0	1	1	1	0	0	1	0	0	1	0	1	1	0	0			1	1	1	1	1
Micrococcus luteus	F	1	1	0	0	0	0	1	1	0	1	0	1	1	0	1	0	0	0			1	0	0	0	0
Micrococcus luteus	G	1	1	0	0	0	1	1	1	0	1	0	1	0	0	1	0	0	0			1	0	1	1	1
Micrococcus luteus	I	2	1	0	0	0	0	1	0	0	0	0	0	0	0	1	1	0	0			1	0	0	1	0
Micrococcus luteus	I	2	1	0	0	0	0	1	0	0	1	0	0	0	0	1	1	0	0			1	0	0	1	0
Micrococcus luteus	I	2	1	0	0	0	0	1	0	0	1	1	0	0	1	1	1	0	0			1	1	0	1	1
Pantoea agglomerans	A	5	1	0	0	1	1	1	1		1	1	1		1	1	1	1	0	1	0	1	0	0	0
Pantoea agglomerans	A	5	1	0	0	1	1	1	1		1	1	1		1	1	1	1	0	1	1	1	0	0	0	1
Pantoea agglomerans	D	2	1	0	0	1	1	1	1		1	0	1		0	0	0	0	0	0	0	0	1	1	1	0
Pantoea agglomerans	D	2	1	0	0	1	1	1	1		1	0	1		0	1	1	1	0	0	0	1	1	1	1	1
Pantoea agglomerans	E	1	1	0	0	1	1	1	1		1	0	1		1	1	0	0	0	0	0	0	0	0	0	0
Pantoea agglomerans	E	1	1	0	0	1	1	1	1		1	0	1		1	1	1	1	0	1	0	1	1	1	1	0
Pantoea agglomerans	F	1	1	0	0	1	1	1	1		1	0	1		1	1	1	1	0	1	0	0	0	0	0	0
Pantoea agglomerans	F	1	1	0	0	1	1	1	1		1	1	1		1	1	1	1	0	1	0	1	1	1	1	0
Pantoea agglomerans	G	1	1	0	0	1	1	1	1		1	0	0		1	1	0	0	1	1	1	1	1	0	1	0
Pantoea agglomerans	J	3	1	1	0	1	1	1	1		1	0	1		1	1	0	1	0	1	1	1	1	0	1
Pasteurella multocida	A	5	1	0	0	0	0	1	1	1	0	0	0	0	0	0	0	1	0		1	0	0	1	1	0
Pasteurella multocida	A	5	1	1	0	0	0	1	1	1	1	0	1	1	1	1	1	1	1		1	0	1	1	1	1
Pasteurella multocida	B	3	1	1	0	1	1	1	1	1	1	0	1	1	1	1	0	1	0		1	0	1	1	1	1
Pasteurella multocida	E	1	1	1	0	1	0	1	1	1	1	0	1	1	1	0	1	1	0		1	1	1	1	1	0
Pasteurella multocida	G	1	1	1	0	0	0	1	1	1	1	0	1	1	1	1	1	1	1		1	0	0	1	1	1
Pasteurella multocida	H	2	1	0	0	0	0	1	1	1	0	0	0	0	0	0	0	1	0		1	0	1	1	1	0
Proteus vulgaris	A	5	1	0	0	0	0	1	1	1	1	0	1	0	0	0	0	0	0	1	0	1	0	1	1	0
Proteus vulgaris	B	3	1	0	0	0	0	0	0	0	0	0	0	0	0	0	0	0	0	0	0	0
Proteus vulgaris	B	3	1	0	0	0	1	1	1	0	0	0	1	1	1	0	0	1	0	1	1	1
Proteus vulgaris	D	2	1	0	0	1	1	1	1	1	1	1	1	1	1	0	0	0	0	1	1	0	1	1	0	0
Proteus vulgaris	F	1	1	0	0	0	1	1	1	0	0	0	1	1	1	0	0	1	0	1	1	1	1	1	1	1
Proteus vulgaris	F	1	1	0	0	1	1	1	1	0	0	0	1	1	1	0	0	1	0	1	1	1	1	1	1	1
Proteus vulgaris	G	1	1	0	0	0	0	1	1	1	1	0	1	0	0	0	0	0	0	1	0	1	0	1	1	0
Proteus vulgaris	H	2	1	0	0	0	0	0	0	0	0	0	0	0	0	0	0	0	0	0	0	0	0	0	0	0
Proteus vulgaris	H	2	1	1	0	1	1	1	1	1	1	0	1	1	1	1	1	0	1	1	1	1	1	1	1	1
Pseudomonas aeruginosa	G	1	1	1	0	1	1			1	1	0	1		1	1	0	1	1		1	1	1		1	1
Rhodococcus equi	B	3	1	0	0	0	0	1	0	0	0	0	0	0	0	1	0	0	0	0	1	0	0	0	0	0
Rhodococcus equi	B	3	1	0	0	0	0	1	0	0	1	1	1	0	0	1	0	0	0	1	1	0	0	1	1	0
Rhodococcus equi	B	3	1	0	0	1	0	1	1	1	1	1	1	1	0	1	1	1	0	1	1	1	1	1	1	0
Rhodococcus equi	C	2	1	0	0	0	0	1	0	0	0	0	1	0	0	0	0	0	0	0	1	0	0	1	0	0
Rhodococcus equi	C	2	1	0	0	1	0	1	0	1	0	1	1	1	1	1	1	1	1	0	1	1	0	1	0	0
Rhodococcus equi	C	2	1	0	0	1	1	1	1	1	1	1	1	1	1	1	1	1	1	1	1	1	1	1	1	1
Rhodococcus equi	F	1	1	0	0	0	0	1	1	1	1	1	1	1	0	1	0	1	0	1	1	0	0	1	0	1
Rhodococcus equi	G	1	1	0	0	0	0	1	0	0	1	0	1	0	0	0	0	0	0	0	0	0	0	0	0	0
Rhodococcus equi	G	1	1	0	0	0	0	1	0	0	1	0	1	0	1	1	0	1	0	0	1	1	1	1	0	0
Rhodococcus equi	H	2	1	0	0	0	0	1	0	0	0	0	1	1	0	1	1	0	0	1	1	0	0	1	1	0
Salmonella Typhimurium	I	2	1	1	0	1	1	1	1	1	1		1	1	1	1	0	0	0	1	1	1	1	1	1	0
Salmonella Typhimurium	J	3	1	1	0	1	1	1	1	1	0		1	0	1	1	0	0	1	1	1	1	1	1	1	0
Staphylococcus aureus	A	5	1	0	0	0	1	1	1	1	1	1	1	1	1	1	1	1	1	1	1	1	1	1	1	1
Staphylococcus aureus	E	1	1	0	0	1	1	1	1	1	1	0	1	0	1	0	0	0	1	1	1	0	0	1	0	1
Staphylococcus aureus	E	1	1	1	1	1	1	1	1	1	1	0	1	1	1	1	0	1	1	1	1	1	1	1	1	1
Staphylococcus aureus	H	2	1	1	1	1	1	1	0	1	1	0	1	1	1	1	1	1	0	1	1	1	1	1	1	1
Staphylococcus aureus	J	3	1	0	0	0	0	0	0	0	0	0	0	0	0	0	0	0	0	0	0	0	0	0	0	0
Staphylococcus aureus	J	3	1	0	0	1	1	1	1	1	1	0	1	1	1	1	0	1	1	1	1	0	0	1	1	1
Staphylococcus hyicus	J	3	1	0	0	1	1	1	1	1	1	1	1	1	0	1	1	1	1	1	1	1	0	1	0	0
Staphylococcus hyicus	J	3	1	0	0	1	1	1	1	0	1	0	0	1	0	1	1	1	0	0	1	1	1	1	1	1
Staphylococcus coagulase negative	A	5	1	1	0	1	1	1	0	1	1	1	1	0	0	1	1	1	1	1	1	1	1	1	0	0
Staphylococcus coagulase negative	B	3	1	0	0	0	0	1	0	1	0	1	1	1	1	0	1	0	0	0	1	1	1	0	1	0
Staphylococcus coagulase negative	C	2	1	0	0	1	0	1	0	0	0	1	1	0	0	0	1	0	0	0	0	1	0	0	0	0
Staphylococcus coagulase negative	C	2	1	1	0	1	1	1	0	0	0	1	1	0	0	0	1	1	1	0	0	1	1	1	1	0
Staphylococcus coagulase negative	D	2	1	0	0	0	0	0	0	0	1	0	0	0	0	0	0	0	0	0	0	0	0	0	0	0
Staphylococcus coagulase negative	D	2	1	0	0	1	1	0	0	0	1	1	0	0	0	0	1	0	0	0	0	1	0	0	0	0
Staphylococcus coagulase negative	E	1	1	0	0	0	0	0	0	0	0	0	0	0	0	0	0	0	0	0	0	0	0	0	0	0
Staphylococcus coagulase negative	E	1	1	0	0	0	0	0	0	0	0	0	0	0	0	0	0	0	0	0	0	0	0	0	0	0
Staphylococcus coagulase negative	E	1	1	0	0	0	0	1	0	0	1	0	0	0	0	0	0	0	0	0	0	0	0	0	0	0
Staphylococcus coagulase negative	E	1	1	0	0	1	1	1	0	0	1	1	0	0	0	1	0	1	0	0	0	0	0	1	1	1
Staphylococcus coagulase negative	F	1	1	0	0	0	1	1	0	0	0	0	0	0	1	0	0	0	1	0	1	1	1	0	1	0
Staphylococcus coagulase negative	F	1	1	0	1	0	1	1	0	0	0	0	1	1	1	0	1	0	1	0	1	1	1	0	1	0
Staphylococcus coagulase negative	G	1	1	0	0	0	0	1	0	0	0	1	0	0	0	0	1	0	0	0	0	0	0	0	1	0
Staphylococcus coagulase negative	G	1	1	0	0	0	1	1	0	0	0	1	1	0	1	0	1	0	0	0	0	1	0	0	1	0
Staphylococcus coagulase negative	G	1	1	0	0	1	1	1	0	0	0	1	1	1	1	0	1	0	0	0	0	1	1	0	1	0
Staphylococcus coagulase negative	G	1	1	0	0	1	1	1	0	1	1	1	1	1	1	0	1	0	0	0	1	1	1	1	1	0
Staphylococcus coagulase negative	G	1	1	0	1	1	1	1	0	1	1	1	1	1	1	1	1	0	0	1	1	1	1	1	1	1
Staphylococcus coagulase negative	H	2	1	0	0	0	0	1	0	0	0	1	1	1	0	1	1	0	0	0	1	1	0	0	1	0
Staphylococcus coagulase negative	H	2	1	0	0	0	0	1	0	0	0	1	1	1	1	1	1	0	0	0	1	1	0	0	1	0
Staphylococcus coagulase negative	H	2	1	0	0	1	0	1	0	0	1	1	1	1	1	1	1	0	0	1	1	1	1	1	1	1
Staphylococcus coagulase negative	I	2	1	0	0	0	0	1	0	0	0	1	1	1	1	0	1	0	0	0	0	1	1	0	1	0
Staphylococcus coagulase negative	I	2	1	0	1	1	1	1	0	1	0	1	1	1	1	0	1	0	0	0	1	1	1	0	1	1
Staphylococcus coagulase negative	J	3	2
Staphylococcus coagulase positive	A	5	1	0	0	1	0	1	1	1	1	1	1	0	0	1	0	0	0	1	1	1	1	1	0	1
Staphylococcus coagulase positive	B	3	1	0	0	1	1	1	1	1	1	1	1	1	0	1	1	1	1	1	1	0	0	1	1	0
Staphylococcus coagulase positive	C	2	1	0	0	1	1	1	1	1	1	1	1	1	1	1	1	1	1	1	1	0	1	1	1	1
Staphylococcus coagulase positive	E	1	1	0	0	1	0	1	1	1	1	1	1	1	0	1	0	0	0	1	1	0	0	1	1	0
Staphylococcus coagulase positive	E	1	1	0	0	1	1	1	1	1	1	1	1	1	0	1	1	1	1	1	1	1	0	1	1	0
Staphylococcus coagulase positive	F	1	1	0	0	1	1	1	1	1	1	1	1	1	0	1	1	1	1	1	1	0	0	1	0	0
Streptococcus suis	A	5	1	0	0	0	0	1	1	1	1	1	1	1	0	1	0	1		1	1	1	0	1	0	0
Streptococcus suis	B	3	1	1	0	1	0	1	1	1	1	1	1	1	0	1	1	0		1	1	0	0	1	0	0
Streptococcus suis	C	2	1	1	1	0	1	1	1	1	1	1	1	1	0	1	0	0		1	1	1	0	1	0	1
Streptococcus suis	C	2	1	1	1	1	1	1	1	1	1	1	1	1	0	1	0	0		1	1	1	1	1	1	1
Streptococcus suis	G	1	1	0	0	0	0	1	1	1	1	1	1	1	0	1	0	1		1	1	1	0	1	0	0
Yersinia enterocolitica	E	1	1	0	0	1	0	1		0	0	0	0	1	1	1	0	0	0	0	1	0	0	0	1	0
Yersinia enterocolitica	E	1	1	0	0	1	1	1		0	1	0	1	1	1	1	0	0	0	0	1	1	1	1	1	0
Yersinia enterocolitica	E	1	1	1	1	1	1	1		0	1	1	1	1	1	1	1	1	0	1	1	1	1	1	1	1
Yersinia enterocolitica	G	1	1	0	0	0	0	1		0	0	0	0	0	0	0	0	0	0	0	0	0	0	0	0	0
Yersinia enterocolitica	G	1	1	0	0	0	0	1		0	0	0	0	0	0	1	0	0	0	0	1	0	0	1	0	0
Yersinia enterocolitica	G	1	1	0	0	0	0	1		0	1	0	0	0	0	1	0	0	0	0	1	0	1	1	1	0
Yersinia enterocolitica	G	1	1	0	1	1	0	1		0	1	0	1	0	1	1	0	1	0	1	1	1	1	1	1	1
Yersinia enterocolitica	H	2	1	1	0	1	1	1		1	1	0	1	1	1	1	1	1	1	1	1	1	1	0	1	0
		# resistencias		36	22	86	77	121	64	57	84	54	96	74	74	91	52	57	36	46	99	85	67	90	94	43
		# test		132	132	132	132	131	106	117	120	130	132	118	129	132	132	132	127	82	125	132	130	127	130	128	=	2888
		%		27.2727	16.6667	65.1515	58.3333	92.3664	60.3774	48.7179	70	41.5385	72.7273	62.7119	57.3643	68.9394	39.3939	43.1818	28.3465	56.0976	79.2	64.3939	51.5385	70.8661	72.3077	33.5938
Empty cells: not done
AMC: Amoxicilina/Ácido clavulánico; AMI: Amikacina; AMO: Amoxicillin; AMP: Ampicillin; BC: Bacitracin; CFE: Cephalexin; CFL: Cephalothin; CLI: Clindamycin; CFT: Ceftiofur; DOX: Doxycycline;
ENO: Enrofloxacin; ERI: Erythromycin; FLF: Florfenicol; GEN: Gentamicin; MBO: Marbofloxacin; NEO: Neomycin; NOR: Norfloxacin; PEN: Penicillin; SUL: sulfametoxazol; SUT: sulfametoxazol-trimetoprim;
TET: Tetracycline; TUL: Tulathromycin; TLS: Tylosin.

## Sheet: S2
Table S2 - Antimicrobial agent (atm) ; Period use in sow´s farm (years); Results of resistance: (R), n° (%)
Atm	Years	R (%)
Bacitracin	9	124 (93.9)
Florfenicol	7	101 (76.5)
Clindamycin	7	98 (74.2)
Penicillin	7	95 (72.0)
Tetracycline	7	94 (71.2)
Amoxicillin	5	93 (70.5)
Enrofloxacin	5	93 (70.5)
Tylosin	5	91 (68.9)
Norfloxacin	4	90 (68.2)
Doxycycline	4	89 (67.4)
Ampicillin	4	88 (66.7)
Cefalexin	4	82 (62.1)
Tulatromycin	3	79 (59.8)
Cefalotin	3	77 (58.3)
Erythromycin	3	76 (57.6)
Ceftiofur	3	75 (56.8)
Sulfa	3	74 (56.1)
Neomycin	2	63 (47.7)
Sulfa + trimethoprim	2	59 (44.7)
Marbofloxacin	1	47 (35.6)
Gentamicin	1	37 (28.0)
Amoxicilin+Ac. Clavulanic	1	24 (18.2)
Amikacin	1	24 (18.2)
TOTAL	9	132(100)

## Sheet: S3
Table S3. Number of isolates from each bacterial species obtained in each farm and the associated percentage of resistance, calculated as the number of tests giving a resistance result with respect to the total number of tests in each bacterial species (resistance per species) or each farm (resistances per farm).
Bacterial species	Farm A	Farm B	Fram C	Farm D	Fram E	Farm F	Fram G	Farm H	Fram I	Farm J	% resistence per species
Actinobacillus suis	1	2	1		1		1	1			78		1
Bordetella bronchiseptica				1	2	1	1				54		2
Citrobacter freundii					1		1		1		53		3
Corynebacterium suis	1							1			67		4
Escherichia coli			1		1	1					54		5
Pantoea agglomerans	2			2	2	2	1			1	62
Klebsiella oxytoca										2	68
Klebsiella pneumoniae		2		1	3	1	4	2	3		65
Micrococcus luteus			1	1		1	1		3		39
Pasteurella multocida	2	1			1		1	1			61
Proteus vulgaris	1	2		1		2	1	2			46
Pseudomonas aeruginosa							1				83
Rhodococcus equi		3	3			1	2	1			45
Salmonella Typhimurium									1	1	75
Staphylococcus aureus	1				2			1		2	66
Staphylococcus hyicus										2	70
Staphylococcus coagulase negative	1	1	2	2	4	2	5	3	2		40
Staphylococcus coagulase positive	1	1	1		2	1					71
Streptococcus suis	1	1	2				1				68
Yersinia eneterocolitica					3		4	1			49
% farm antimicrobial resistance	64.8	57.7	58.2	47.1	55.2	56.1	50.4	56.1	53.9	61.8
